# Supplementary material for: Efficacy and Safety Analyses of Recombinant Factor VIIa in Severe Post-Partum Hemorrhage
Source: J Clin Med. 2024 May 1;13(9):2656. doi: 10.3390/jcm13092656 (PMC11084845; doi:10.3390/jcm13092656)
Supplement: Supplementary file 1 [file jcm-13-02656-s001.zip]

Archive with 1 entries (1 files):
- jcm-2916067-supplementary.pdf
